# Supplementary material for: Pathogenic PDE12 variants impair mitochondrial RNA processing causing neonatal mitochondrial disease
Source: EMBO Mol Med. 2024 Nov 20;17(1):193–210. doi: 10.1038/s44321-024-00172-5 (PMC11729904; doi:10.1038/s44321-024-00172-5)
Supplement: Supplementary file 3 — Source data Fig. 3 [file 44321_2024_172_MOESM3_ESM.zip]

Archive with 3 entries (3 files):
- EMM-2024-19766-V3-Figure_Source_Data-Fig 3.xlsx
- EMM-2024-19766_SourceDataForFigure3A.pdf
- EMM-2024-19766_SourceDataForFigure3C.pdf
