# Supplementary material for: Pathogenic PDE12 variants impair mitochondrial RNA processing causing neonatal mitochondrial disease
Source: EMBO Mol Med. 2024 Nov 20;17(1):193–210. doi: 10.1038/s44321-024-00172-5 (PMC11729904; doi:10.1038/s44321-024-00172-5)
Supplement: Supplementary file 3 — Source data Fig. 3 [file 44321_2024_172_MOESM3_ESM.zip › EMM-2024-19766-V3-Figure_Source_Data-Fig 3.xlsx]

## Sheet: Figure 3
	PDE12	Actin			PDE12	Actin
C1	11611.7	24795		C3	43214.8	40403.7
C2	19747.8	26516.9		C4	14304.3	34774
P3	1927.91	26171.1		P2	4452.51	33385.8
P2	2650.26	32595.1		P3	866.204	43625
C1	46.831			C3	106.958
C2	74.4727			C4	41.135
P3	7.36656			P2	13.3365
P2	8.13083			P3	1.98557
		STDEV
Controls	67.3491	30.1538
P2	5.0582	3.681
P3	4.67606	3.80493
