# Supplementary material for: Pathogenic PDE12 variants impair mitochondrial RNA processing causing neonatal mitochondrial disease
Source: EMBO Mol Med. 2024 Nov 20;17(1):193–210. doi: 10.1038/s44321-024-00172-5 (PMC11729904; doi:10.1038/s44321-024-00172-5)
Supplement: Supplementary file 4 — Source data Fig. 4 [file 44321_2024_172_MOESM4_ESM.zip]

Archive with 1 entries (1 files):
- EMM-2024-19766-V3-Figure_Source_Data-Fig 4C.xlsx
