# Supplementary material for: Pathogenic PDE12 variants impair mitochondrial RNA processing causing neonatal mitochondrial disease
Source: EMBO Mol Med. 2024 Nov 20;17(1):193–210. doi: 10.1038/s44321-024-00172-5 (PMC11729904; doi:10.1038/s44321-024-00172-5)
Supplement: Supplementary file 4 — Source data Fig. 4 [file 44321_2024_172_MOESM4_ESM.zip › EMM-2024-19766-V3-Figure_Source_Data-Fig 4C.xlsx]

## Sheet: Figure 4C
Patient 2	Patient 3	Control 1	HEK control	HEK PDE12
1.6225	5.73999	1.0678	1.0115	3.4008
14.8625	11.1099	2.35211	1.367	5.79
2.2701	6.5778	1.2154	0.8835	17.709
2.3517	5.3284	1.1593	1.9846	4.3203
