# Supplementary material for: Pathogenic PDE12 variants impair mitochondrial RNA processing causing neonatal mitochondrial disease
Source: EMBO Mol Med. 2024 Nov 20;17(1):193–210. doi: 10.1038/s44321-024-00172-5 (PMC11729904; doi:10.1038/s44321-024-00172-5)
Supplement: Supplementary file 6 — Source data Fig. 6 [file 44321_2024_172_MOESM6_ESM.zip › EMM-2024-19766-V3-Figure_Source_Data-Fig 6.xlsx]

## Sheet: Fig 6B
	NDUFB8	SDHA	UACRC2	MT-CO1	ATPA5
C1	8.55928	4.70503	6.27871	9.20869	10.2259
C2	6.10898	3.88791	4.67328	4.45567	6.05008
P2	10.8495	6.80028	4.10674	8.20603	12.0528
P3	14.0749	7.5224	6.03545	14.9078	14.5995

## Sheet: Fig 6C
BN Page
	NDUFB8	SDHA	UACRC2	MT-CO1	ATPA5
HEK KO	0.484435	19.4058	3.93389	1.94335	11.2522
HEK WT	8.72286	26.9613	12.4189	16.6018	22.8373

## Sheet: Fig 6E
	Beta actin	TOM20	NDUFB8	SDHB	ATP5A	MT-CO2	UQCRC2
WT1	13319.6	19201.6	24044.9	21528.2	12998.6	9848.83	8972.12
WT2	13618.9	16386.8	25576.2	21185	19056.6	14648.4	12529.7
WT3	12273.1	16642.6	24700.3	21385.3	17365	12386.6	10729.4
P2	12821.6	17658.9	24438.8	23055.1	17018.9	13551.5	11669.3
P3	13080.1	11032.2	20077.8	17021.5	10294	5536.55	11451.3
			NDUFB8	SDHB	ATP5A	MT-CO2	UQCRC2
		controls	1.62553	1.40194	1.0809	0.806709	0.70495
		P2	1.60357	1.51278	1.11671	0.889195	0.765691
		P3	1.66536	1.41185	0.853836	0.459231	0.949835

## Sheet: Fig 6G
	NDUFB8	SDHA	UQCRC2	MT-CO1	ATP5A
Patient 2	17.471	51.2988	35.3426	23.582	42.0007
Control 1	44.5358	30.6425	49.1648	48.5836	48.8282
Control 2	54.3484	46.4324	53.289	58.4586	54.1358

## Sheet: Fig 6I
	ATP5A	CIII	SDHB	COXII	NDUFB8	VDAC
C1	28349.7	37596.3	53739.8	53631.4	51954.3	32990.3
C2	14699.1	20488.9	25597.4	20913.1	16145.3	16352.3
Foetus 4	512.899	7319.47	18622.4	15.536	68.121	14351.5
